# Supplementary material for: The Utility of NGS Analysis in Homologous Recombination Deficiency Tracking
Source: Diagnostics (Basel). 2023 Sep 15;13(18):2962. doi: 10.3390/diagnostics13182962 (PMC10529941; doi:10.3390/diagnostics13182962)
Supplement: Supplementary file 1 [file diagnostics-13-02962-s001.zip]

Archive with 2 entries (2 files):
- supplementary 'Table S2.xlsx
- Supplementary Table S1.pdf
