# Supplementary material for: The Utility of NGS Analysis in Homologous Recombination Deficiency Tracking
Source: Diagnostics (Basel). 2023 Sep 15;13(18):2962. doi: 10.3390/diagnostics13182962 (PMC10529941; doi:10.3390/diagnostics13182962)
Supplement: Supplementary file 1 [file diagnostics-13-02962-s001.zip › supplementary 'Table S2.xlsx]

## Sheet: Table S2 Samples analyzed
Table S2 Samples analyzed and results obtained
Sample	LOH	Tumor Type	Variants	PD L1	TMB	MSI
1	Low 9.06 %	PANCREATIC CANCER	KRAS:c.35G>A, (p.Gly12Asp);23 %|ARID1A:c.5573_5576delACTT, (p.His1858ProfsTer24);38 %|TP53:c.707A>G, (p.Tyr236Cys);31 %|	negative|TC <1% IC<1%	2.84	MSS
2	High 24,38%	ANAPLASTIC ASTROCYTOMA	IDH1:c.395G>A, (p.Arg132His);45 %|TP53:c.722C>T, (p.Ser241Phe);90 %|ATRX:c.1402C>T, (p.Gln468Ter);75 %|	negative|TC<1%, IC<1%	5.72	MSS
3	Low 0%	Clear cell hidradenocarcinoma	BAP1:c.2050C>T, (p.Gln684Ter);23 %|MARCO:c.568+2T>G, ();51 %|TP53:c.853G>A, (p.Glu285Lys);24 %|	positive|TC<1% IC 5%	5.87	MSS
4	High 38,07%	LEIOMYOSARCOMA	ATRX:c.6251_6252insA, (p.Tyr2084Ter);93 %|TP53:c.527G>A, (p.Cys176Tyr);86 %|	negative|TC<1%, IC<1%	4.83	MSS
5	High 21,92%	SARCOMA	ATRX:c.4495G>T, (p.Glu1499Ter);74 %|TP53:c.713G>A, (p.Cys238Tyr);43 %|TP53:c.389T>C, (p.Leu130Pro);43 %|	positive|TC<1%, IC 10%	5.67	MSS
6	High 98.78 %	SARCOMA	CHEK2:c.470T>C, (p.Ile157Thr);42 %|CASP8:c.537delT, (p.Phe179LeufsTer18);14 %|TGFBR2:c.794_795delAG, (p.Glu265AlafsTer5);13 %|PBRM1:c.3478C>T, (p.Arg1160Ter);33 %|TP53:c.743G>A, (p.Arg248Gln);37 %|	positive|TC 40%, IC<1%	6.64	MSS
7	Low 3.69 %	SARCOMA	ATRX:c.3268_3271delGAGA, (p.Glu1090ArgfsTer27);93 %|TP53:c.916C>T, (p.Arg306Ter);92 %|	negative|TC <1% IC<1%	4.82	MSS
8	High 19,46%	UTERINE SARCOMA	ATRX:c.1419_1420dup, (p.Met474ThrfsTer41);10 %|AXIN1:c.1739_1742delAGAG, (p.Glu580ValfsTer124);11 %|TP53:c.401T>G, (p.Phe134Cys);29 %|KMT2B:c.3059_3060insG, (p.Arg1021ProfsTer14);97 %|	negative|TC<1%, IC<1%	5.72	MSS
9	High 23.6 %	BRAIN TUMOR	PTEN:c.955_958delACTT, (p.Thr319Ter);86 %|ATRX:c.2649_2652delAGAG, (p.Glu886LeufsTer18);89 %|TP53:c.817C>T, (p.Arg273Cys);33 %|TP53:c.636delT, (p.Arg213AspfsTer34);53 %|	negative|TC<1% IC <1%	2.85	MSS
10	High 27.7 %	BREAST CANCER	PIK3CA:c.1633G>A, (p.Glu545Lys);43 %|ATM:c.3G>A, (p.Met1?);22 %|BCOR:c.2527G>T, (p.Glu843Ter);19 %|RB1:c.2107-1G>C, (splicing);26 %|MTOR:c.6862G>C, (p.Glu2288Gln);23 %|TP53:c.637C>T, (p.Arg213Ter);58 %|MECOM:c.3401+3G>A, (splicing);22 %|TBX3:c.620_621delTG, (p.Leu207GlnfsTer19);19 %|AURKA:c.529C>T, (p.Gln177Ter);13 %|	-|IC<1%	12.31	MSS
11	Low 9,72%	BREAST CANCER	PIK3CA:c.1258T>C, (p.Cys420Arg);40 %|FANCL: c.1110_1113dup, (p.Thr372AsnfsTer13);34 %|CDH1:c.435_436insC, (p.Ser146LeufsTer22);67 %|TP53:c.331delC, (p.Leu111TrpfsTer12);67 %|KMT2C:c.2769+1G>A, (splicing);48 %|	-|CPS <1	8.54
12	High 31.23 %	CHOLANGIOCARCINOMA	NRAS:c.182A>G, (p.Gln61Arg);35 %|ARID1A:c.4912delG, (p.Asp1638IlefsTer16);34 %|TP53:c.840A>C, (p.Arg280Ser);21 %|		10.41	MSS
13	Low 2.57 %	CHOLANGIO-PANCREATIC CANCER	NRAS:c.182A>G, (p.Gln61Arg);27 %|BAP1:c.287_288delTG, (p.Leu96SerfsTer29);26 %|TP53:c.49delG, (p.Glu17LysfsTer27);27 %|	negative|TC <1% IC<1%	3.79	MSS
14	Low 9,84%	COLON CANCER	TP53:c.945_946delTC, (p.Gln317AlafsTer19);32 %|APC:c.637C>T, (p.Arg213Ter);15 %|ATRX:c.6100G>T, (p.Gly2034Trp);35 %|	positive|TC<1%, IC 25%	6.65	MSS
15	High 27,43%	Colon carcinoma metastasis	APC:c.2309C>A, (p.Ser770Ter);26 %|TP53:c.743G>A, (p.Arg248Gln);30 %|ARID1A:c.2733-1G>A, ();13 %|	-|	9.64	MSS
16	High 36,6%	Endometrial Cancer	CTCF:c.316C>T, (p.Gln106Ter);37 %|ARID1A:c.2362_2392del, (p.Tyr788ProfsTer35);31 %|PTEN:c.182A>T, (p.His61Leu);57 %|CTNNB1:c.95A>C, (p.Asp32Ala);69 %|TP53:c.916C>T, (p.Arg306Ter);60 %|	negative|TC<1% IC<1%	12.32	MSS
17	High 30.57 %	GASTRIC CANCER	ARID1A:c.2794C>T, (p.Gln932Ter);29 %|TP53:c.559+1G>C, (splicing);23 %|	negative|CPS <1	9.53	MSS
18	High 41,8%	GASTRIC CANCER	RAD50:c.2983_2986delGAAA, (p.Glu995ArgfsTer2);30 %|TP53:c.838A>G, (p.Arg280Gly);40 %|	negative|CPS <1	4.75	MSS
19	High 46,09%	GLIOBLASTOMA	ATRX:c.2344A>T, (p.Lys782Ter);96 %|TP53:c.824G>A, (p.Cys275Tyr);96 %|H3F3A:c.103G>C, (p.Gly35Arg);69 %|	negative|TC<1%, IC<1%	5.06	MSS
20	High 42,75%	LUNG CANCER	KRAS:c.34G>T, (p.Gly12Cys);63 %|TP53:c.351delG, (p.Thr118GlnfsTer5);25 %|BARD1:c.1759G>T, (p.Glu587Ter);25 %|POLE:c.5923_5924insTA, (p.Leu1976TyrfsTer24);53 %|	positive|TPS>50%	13.27	-
21	Low 5,47%	METASTATIC LUNG CANCER	ATM:c.7792C>T, (p.Arg2598Ter);33 %|CDKN2A:c.341C>A, (p.Pro114His);15 %|RBM10:c.2153del, (p.Lys718ArgfsTer51);16 %|TP53:c.659A>G, (p.Tyr220Cys);10 %|	-|	21.83	MSS
22	High 38,04%	OVARIAN CANCER	RAD51C:c.706-2A>G, ();87 %|TP53:c.326_327insG, (p.Phe109LeufsTer40);57 %|TSC2:c.2688G>T, (p.Trp896Cys);21 %|RASA1:c.1466G>T, (p.Arg489Leu);30 %|		10.44	MSS
23	Low 12,5%	OVARIAN CANCER	RAD51B:c.892_895dup, (p.Thr299LysfsTer17);16 %|RAD50:c.326_329delCAGA, (p.Thr109AsnfsTer20);38 %|TP53:c.586C>T, (p.Arg196Ter);67 %|		1.9	MSS
24	Low 4,74%	RECTAL CANCER	KRAS:c.35G>T, (p.Gly12Val);10 %|SMAD2:c.1391C>G, (p.Ser464Ter);15 %|ARID1A:c.6092_6093insA, (p.Tyr2031Ter);10 %|TP53:c.818G>A, (p.Arg273His);14 %|APC:c.835-8A>G, ();13 %|	positive|TC<1%, IC 3%	1.9	MSS
25	Low 15,36%	UROTHELIAL CANCER	ATM:c.5644C>T, (p.Arg1882Ter);54 %|MSH2:c.1861C>T, (p.Arg621Ter);35 %|TP53:c.473G>A, (p.Arg158His);41 %|CTCF:c.1342C>T, (p.Arg448Ter);36 %|	positive|CPS 40	20.13	MSIH
26	High 42.67 %	PANCREATIC CANCER	MRE11A:c.1252_1253insA, (p.Ile418AsnfsTer39);26 %|KRAS:c.35G>T, (p.Gly12Val);30 %|	negative|TC<1% IC<1%	2.85	MSS
27	High 62,57%	PANCREATIC CANCER	NBN:c.654_658delAAAAC, (p.Lys219AsnfsTer16);89 %|FGFR1:c.1731C>G, (p.Asn577Lys);65 %|	negative|TC<1%, IC<1%	3.8	MSS
28	High 66,58%	PANCREATIC CANCER	HRAS:c.351G>T, (p.Lys117Asn);77 %|ATRX:c.3200C>A, (p.Ser1067Ter);89 %|NOTCH4:c.1845C>A, (p.Cys615Ter);81 %|	negative|TC<1%, IC<1%	12.41	MSS
29	Low 7,63	PANCREATIC CANCER	BLM:c.1720_1735del, (p.Ala575ProfsTer38);52 %|KRAS:c.35G>A, (p.Gly12Asp);13 %|	negative|TC<1% IC<1%	1.94	MSS
30	Low 10,99%	Adenocystic Ca of Salivary Glands	RAD50:c.3715C>T, (p.Arg1239Ter);48 %|	negative|CPS<1, TPS<1%	fail	MSS
31	Low 0 %	ADENOID CYSTIC CARCINOMA OF SALIVARY GLAND	BLM:c.772_773delCT, (p.Leu258GlufsTer7);53 %|	negative|CPS <1 , TPS<1%	0	MSS
32	Low 0%	Atypical carcinoid tumor	BRIP1:c.761_764del (p.Lys254ArgfsTer19);18 %|	negative|TPS<1%	3.81	MSS
33	High 48,77%	CHOROID PLEXUS PAPILLOMA	MRE11A:c.1594_1598delCAGTC, (p.Gln532ArgfsTer8);48 %|FGFR2:c.1647T>A, (p.Asn549Lys);37 %|	negative|TC<1%, IC<1%	4.75	MSS
34	High 26,49%	TONSIL CA	RAD50:c.326_329delCAGA, (p.Thr109AsnfsTer20);51 %|PIK3CA:c.1633G>A, (p.Glu545Lys);48 %|ERBB2:c.929C>T, (p.Ser310Phe);47 %|	positive|CPS 3,8 TPS<1%	10.84	MSS
35	High 16,07%	UNKNOWN PRIMARY	MLH1:c.1667+1G>A, ();47 %|ARID1A:c.3826C>T, (p.Arg1276Ter);24 %|DPYD:c.1905+1G>A, ();48 %|	negative|TC<1% IC<1%	17.22	MSS
36	Low 0%	UNKNOWN PRIMARY	PALB2:c.3295_3296delAC, (p.Thr1099AspfsTer23);48 %|PIK3CA:c.1633G>A, (p.Glu545Lys);8 %|	negative|TC<1%, IC<1%	17.09	MSS
37	High 25,81%	LIVER CANCER	KRAS:c.35G>T, (p.Gly12Val);31 %|ATR:c.7G>T, (p.Glu3Ter);51 %|ARID2:c.1792G>T, (p.Gly598Ter);56 %|	negative|TC<1%, IC<1%	1.9	MSS
38	Low 3.33 %	SARCOMA	ARID1A:c.3855T>G, (p.Tyr1285Ter);34 %|CTNNB1:c.94G>A, (p.Asp32Asn);32 %|B2M:c.156_159delATCC, (p.Ser53ThrfsTer7);61 %|SMARCA4:c.1781_1783delGACinsTA, (p.Gly594ValfsTer19);66 %|	positive|TC<1% IC 10%	6.72	MSS
39	Low 13,57	BLADDER CANCER	NBN:c.654_658delAAAAC, (p.Lys219AsnfsTer16);93 %|TP53:c.993+2T>G, ();70 %|	positive|CPS 12,72	0	MSS
40	Low 0%	BREAST CANCER	PIK3CA:c.307_309delGAA, (p.Glu103del);13 %|BARD1:c.1690C>T, (p.Gln564Ter);52 %|		4.75	MSS
41	Low 1,27%	BREAST CANCER	ATM:c.5932G>T, (p.Glu1978Ter);51 %|		0.97	MSS
42	Low 12.88 %	BREAST CANCER	ESR1:c.1610A>C, (p.Tyr537Ser);26 %|AKT1:c.49G>A, (p.Glu17Lys);42 %|	-|CPS<1	2.85	MSS
43	High 20,86	Ca Cervical	AXIN1:c.2194C>T, (p.Gln732Ter);50 %|FANCM:c.5018C>A, (p.Ser1673Ter);14 %|PIK3CA:c.1624G>A, (p.Glu542Lys);13 %|	positive|CPS 16	7.73	MSS
44	Low 15,27%	CERVICAL CANCER	PIK3CA:c.1624G>A, (p.Glu542Lys);24 %|PIK3CA:c.1033A>G, (p.Asn345Asp);61 %|MSH2:c.994A>T, (p.Lys332Ter);57 %|MSH2:c.970C>T, (p.Gln324Ter);34 %|PTEN:c.955_958delACTT, (p.Thr319Ter);52 %|CDKN2A:c.202G>A, (p.Ala68Thr);41 %|ARID1A:c.4555delC, (p.Gln1519ArgfsTer8);58 %|ARID1A:c.4424delA, (p.Asn1475ThrfsTer6);41 %|CTNNB1:c.121A>G, (p.Thr41Ala);25 %|CTNNB1:c.94G>T, (p.Asp32Tyr);12 %|DPYD:c.1905+1G>A, ();…	positive|13,12	24.94	MSIH
45	High 31.71 %	CHOLANGIOCARCINOMA	BAP1:c.2050C>T, (p.Gln684Ter);48 %|	negative|TC <1% IC <1%	0	MSS
46	High 42,55%	CHOLANGIOCARCINOMA	PALB2:c.2325_2326insA, (p.Phe776IlefsTer26);59 %|ARID1A:c.5518_5540delinsTGT, (p.Gly1840CysfsTer7);48 %|	positive|TC<1% IC 5%	1.97	MSS
47	Low 0%	CHOLANGIOCARCINOMA	IDH2:c.515G>A, (p.Arg172Lys);18%|BAP1:c.622delC, (p.Arg208GlyfsTer23);18%|	negative|TC <1% IC<1%	5.7	MSS
48	Low 0%	CHOLANGIOCARCINOMA	FANCM:c.1972C>T, (p.Arg658Ter);51 %|	positive|TC<1%, IC 2%	2.84	MSS
49	Low 11,66%	CHOLANGIOCARCINOMA	IDH1:c.394C>T, (p.Arg132Cys);16 %|EPHA2:c.820C>T, (p.Gln274Ter);19 %|ARID1A:c.5245delA, (p.Arg1749GlyfsTer21);22 %|	positive|TC<1%, IC 2%	5.67	MSS
50	Low 0%	ENDOMETRIAL CANCER	PTEN:c.578_588delTGTTGTTTCAC, (p.Leu193GlnfsTer5);35 %|PTEN:c.18delA, (p.Glu7ArgfsTer17);23 %|ARID1A:c.3195_3196delTC, (p.Gln1066GlyfsTer38);40 %|PIK3R1:c.1698_1712delTAAACCAGACCTTAT, (p.Lys567_Ile571del);30 %|CTNNB1:c.110C>T, (p.Ser37Phe);29 %|	positive|TC<1%, IC 20%	7.72	MSS
51	Low 0%	ENDOMETRIAL CANCER	PTEN:c.388C>G, (p.Arg130Gly);67 %|KRAS:c.35G>T, (p.Gly12Val);30 %|CTCF:c.819C>A, (p.Tyr273Ter);32 %|ARID1A:c.6364delC, (p.Leu2122SerfsTer13);32 %|	positive|TC<1% IC 5%	10.52	MSIH
52	Low 2,61%	ENDOMETRIAL CANCER	PTEN:c.388C>G, (p.Arg130Gly);71 %|ARID1A:c.3413C>G, (p.Ser1138Ter);33 %|	negative|TC<1%, IC<1%	6.64	MSS
53	Low 0%	GASTRIC CANCER	ATM:c.3576G>A, (p.Lys1192=);51 %|CDH1:c.1009-2A>G, ();10 %|	negative|CPS <1	3.8	MSS
54	Low 0%	GASTRIC CANCER	ATM:c.3167C>A, (p.Ser1056Ter);28 %|ELF3:c.413G>A, (p.Trp138Ter);14 %|ELF3:c.479-1G>A, (splicing);21 %|ASXL2:c.253-2A>C, (splicing);35 %|	negative|CPS 0,5	8.57	MSS
55	Low 0%	GASTRIC CANCER	ARID1A:c.4789_4792dup, (p.Arg1598GlnfsTer6);8 %|PIK3CA:c.1633G>A, (p.Glu545Lys);6 %|MSH3:c.3000+1G>A, (splicing);44 %|SMAD4:c.1585_1586delTTinsC, (p.Leu529HisfsTer8);7 %|	positive|CPS 45	2.86	MSS
56	Low 5,03%	Glioblastoma	FANCL:c.1113_1114insAATT, (p.Thr372AsnfsTer13);45 %|RUNX1:c.602G>A, (p.Arg201Gln);22 %|TERT:c.-146C>T, (splicing);25 %|	negative|TC<1% IC<1%	16.56	MSS
57	High 21,34%	LUNG CANCER	FANCM:c.5101C>T, (p.Gln1701Ter);45 %|RB1:c.1372G>T, (p.Glu458Ter);71 %|EP300:c.4617+1G>C, ();77 %|PTEN:c.493-1_493delinsTT, ();75 %|	negative|TPS<1%	9.47	MSS
58	Low 6.01 %	LUNG CANCER	FANCM:c.918+2T>G, (splicing);16 %|SDHA:c.1261-1G>T, (splicing);42 %|SLX4:c.727A>T, (p.Lys243Ter);50 %|CDKN2A:c.*151-3C>G, (splicing);73 %|SMARCA4:c.1179_1181delCGGinsTT, (p.Gly394TrpfsTer17);58 %|ZMYM3:c.1870A>T, (p.Lys624Ter);74 %|	negative|TPS<1%	24	MSS
59	Low 11,27	LUNG CANCER	KRAS:c.34G>C, (p.Gly12Arg);40 %|STK11:c.488G>A, (p.Gly163Asp);33 %|ATM:c.1054_1055delAT, (p.Ile352LeufsTer6);29 %|CDKN2A:c.250G>C, (p.Asp84His);32 %|KEAP1:c.391A>T, (p.Lys131Ter);21 %|		13.25	MSS
60	High 69,59%	OVARIAN CANCER	ATR:c.5155_5156insCCCA, (p.Ala1720HisfsTer5);24 %|	negative|TC<1%, IC<1%	12.29	MSS
61	High 19,81%	PROSTATE CANCER	CHEK2:c.599T>C, (p.Ile200Thr);57 %|	negative|TC<1% IC<1%	2.91	MSS
62	Low 12,12%	PROSTATE CANCER	ATM:c.3219_3220insG, (p.Phe1074ValfsTer7);11 %|	negative|TC<1%, IC<1%	0	MSS
63	High 24,96%	UROTHELIAL CANCER	TP53:c.46C>T, (p.Gln16Ter);19 %|TP53:c.839G>C, (p.Arg280Thr);22 %|ELF3:c.990_991dup, (p.Arg331ProfsTer4);69 %|NF2:c.1575-1G>C, ();41 %|ARID1A:c.2989-1G>A, ();27 %|	positive|CPS 36	6.71	MSS
64	Low 9.36%	UROTHELIAL CARCINOMA	HRAS:c.38G>T, (p.Gly13Val);33 %|PIK3CA:c.1624G>A, (p.Glu542Lys);28 %|CREBBP:c.4602delC, (p.Lys1535ArgfsTer15);28 %|ARID1A:c.1696C>T, (p.Gln566Ter);50 %|TAP2:c.1604C>G, (p.Ser535Ter);15 %|	negative|CPS 5	19.94	MSS
65	High 19.62 %	NEUROENDOCRINE PANCREATIC TUMOR		negative|TC <1%IC<1%	1.89	MSS
66	High 16,16%	PANCREATIC CANCER	TP53:c.158G>A, (p.Trp53Ter);39 %|	negative|TC<1%, IC<1%	4.74	MSS
67	High 20.65 %	PANCREATIC CANCER	KRAS:c.35G>T, (p.Gly12Val);20 %|SMAD4:c.1081C>T, (p.Arg361Cys);23 %|FAT1:c.4587_4588insCT, (p.Thr1531SerfsTer12);33 %|	negative|TC<1% IC<1%	7.57	MSS
68	High 23,21%	PANCREATIC CANCER	KRAS:c.35G>A, (p.Gly12Asp);33 %|TP53:c.587G>C, (p.Arg196Pro);57 %|	positive|TC<1% IC 10%	7.59	MSS
69	High 24,18%	PANCREATIC CANCER	IDH1:c.395G>T, (p.Arg132Leu);20 %|MAP2K1:c.158T>G, (p.Phe53Cys);19 %|EPHA2:c.594C>G, (p.Tyr198Ter);66 %|	negative|TC<1%, IC<1%	3.8	MSS
70	High 25,42%	PANCREATIC CANCER	KRAS:c.35G>A, (p.Gly12Asp);16 %|SMAD4:c.250-2A>G, ();22 %|SMARCA4:c.4620_4627delGAAGATAA, (p.Lys1541GlyfsTer37);10 %|	negative|TC<1%, IC<1%	3.82	MSS
71	High 26,46%	PANCREATIC CANCER	KRAS:c.35G>A, (p.Gly12Asp);42 %|SMAD4:c.1096C>T, (p.Gln366Ter);48 %|	negative|TC<1%, IC<1%	4.74	MSS
72	High 27,76	PANCREATIC CANCER	KRAS:c.34G>C, (p.Gly12Arg);38 %|SMAD4:c.362T>A, (p.Leu121Ter);40 %|TP53:c.817C>T, (p.Arg273Cys);60 %|STAG2:c.1229G>C, (p.Cys410Ser);21 %|ABRAXAS1:c.1133_1134insCCCAGTAA, (p.Gln379ProfsTer10);44 %|	negative|TC<1%, IC<1%	10.44	MSS
73	High 27,82%	PANCREATIC CANCER	KRAS:c.34G>C, (p.Gly12Arg);70 %|ASXL1:c.427C>T, (p.Arg143Ter);13 %|	positive|TC 30%, IC 15%	7.59	MSS
74	High 28,13%	PANCREATIC CANCER	TP53:c.1001G>T, (p.Gly334Val);15 %|	positive|TC<1%, IC 10%	3.84	MSS
75	High 30,51%	PANCREATIC CANCER	KRAS:c.35G>T, (p.Gly12Val);20 %|	negative|TC<1%, IC<1%	17.96	MSS
76	High 32,61%	PANCREATIC CANCER	KRAS:c.35G>A, (p.Gly12Asp);18 %|MUTYH:c.734G>A, (p.Arg245His);37 %|TP53:c.925_941del, (p.Pro309LeufsTer22);21 %|	negative|TC<1%, IC<1%	0.95	MSS
77	High 32,66%	PANCREATIC CANCER	KRAS:c.35G>A, (p.Gly12Asp);48 %|TP53:c.961A>T, (p.Lys321Ter);33 %|SF3B1:c.2098A>G, (p.Lys700Glu);16 %|AURKC:c.420delA, (p.Glu140AspfsTer7);26 %|	positive|TC 2%, IC 1%	2.85	MSS
78	High 36.49 %	PANCREATIC CANCER	KRAS:c.35G>C, (p.Gly12Ala);44 %|TP53:c.742C>T, (p.Arg248Trp);23 %|	positive|TC<1% IC 5%	1.89	MSS
79	High 37,87%	PANCREATIC CANCER	KRAS:c.35G>T, (p.Gly12Val);33 %|TP53:c.711G>T, (p.Met237Ile);49 %|	negative|TC<1%, IC<1%	0.95	MSS
80	High 38.87 %	PANCREATIC CANCER	KRAS:c.182A>G, (p.Gln61Arg);37 %|SF3B1:c.2098A>G, (p.Lys700Glu);24 %|TP53:c.844C>T, (p.Arg282Trp);38 %|	positive|TC 20% IC 5%	3.79	MSS
81	High 43,49%	PANCREATIC CANCER	KRAS:c.34G>C, (p.Gly12Arg);59 %|	negative|TC<1%, IC<1%	5.75	MSS
82	High 22,76%	ADRENAL GLAND ADENOCARCINOMA		negative|TC<1%, IC<1%	0.95	MSS
83	High 31.92 %	AMPULLA OF VATER CARCINOMA	TP53:c.314G>T, (p.Gly105Val);30 %|	negative|TC <1% IC<1%	4.76	MSS
84	High 39.07 %	AMPULLA OF VATER CARCINOMA	ELF3:c.506_507insT, (p.Leu170AlafsTer26);36 %|TP53:c.717_718insAAAC, (p.Ser240LysfsTer25);39 %|JAK3:c.567-1G>A, (splicing);41 %|	positive|TC <1% IC 2%	4.73	MSS
85	High 22,06%	ANAPLASTIC THYROID CANCER		positive|TC 20%, IC 2%	2.85	MSS
86	High 17,71%	Appendix mucinosis adenocarcinoma	KRAS:c.38G>A, (p.Gly13Asp);25 %|TP53:c.1024C>T, (p.Arg342Ter);50 %|	negative|TC<1% IC<1%	6.84	MSS
87	High 44,95%	Ca Tongue	TERT:c.-146C>T, ();49 %|TP53:c.1024C>T, (p.Arg342Ter);39 %|NOTCH1:c.3319C>T, (p.Arg1107Ter);40 %|	positive|CPS 6,1 TPS<1%	2.86	MSS
88	High 37,06%	Cardioesophageal adenocarcinoma	TP53:c.853G>A, (p.Glu285Lys);42 %|	negative|CPS<1	10.53	MSS
89	High 20%	ESOPHAGEAL CANCER	CDKN2A:c.194_206delinsGCCGT, (p.Leu65ArgfsTer52);15 %|TP53:c.796G>A, (p.Gly266Arg);27 %|	positive|CPS 48	3.86	MSS
90	High 52,77%	GALLBLADDER CA	NBN:c.2140C>T, (p.Arg714Ter)|;50 %SMAD4:c.1093_1106delinsTC, (p.Gly365_Asn369delinsSer);42 %|TP53:c.455C>T, (p.Pro152Leu);38 %|	positive|TC<1%, IC 25%	9.54	MSS
91	High 35.76 %	HEPATOCELLULAR CANCER		negative|TC <1% IC<1%	2.84	MSS
92	High 30,27%	HEPATOPCELLULAR CARCINOMA	TP53:c.602_603insT, (p.Leu201PhefsTer8);36 %|LARP4B:c.1678G>T, (p.Gly560Ter);26 %|ARID1B:c.1978C>T, (p.Gln660Ter);13 %|	positive|TC 15%, IC 20%	9.53	MSS
93	High 39,95%	MELANOMA	NF1:c.6715C>T, (p.Gln2239Ter);69 %|HRAS:c.38G>A, (p.Gly13Asp);38 %|BRAF:c.1396G>A, (p.Gly466Arg);41 %|TERT:c.-124C>T, ();47 %|		41.1	MSS
94	High 54,97%	MIXED GERM CELL TUMOR	CDKN2A:c.238C>T, (p.Arg80Ter);88 %|TP53:c.396G>C, (p.Lys132Asn);88 %|	negative|TC<1%, IC<1%	4.91	MSS
95	High 25,29%	PAPILLARY RENAL CARCINOMA		positive|TC<1%, IC 5%	2.84	MSS
96	High 32,32%	PENILE CANCER		positive|TC<1%, IC 15%	2.84	MSS
97	High 40.56 %	SALIVARY GLAND CANCER		positive|CPS 7,5 TPS<1%	1.93	MSS
98	High 19,19	TESTİCULAR TUMOR ADENOCANCER WİTH NEUROENDOCRİNE DİFFERENTİATİON	CTNNB1:c.110C>T, (p.Ser37Phe);30 %|	negative|TC<1% IC<1%	4.82	MSS
99	High 17,35%	THYMIC CANCER		positive|TC 30%, IC<1%	2.85	MSS
100	High 34,1%	UKNOWN PRIMARY	TP53:c.763A>T, (p.Ile255Phe);58 %|	negative|TC<1%, IC<1%	2.82	MSS
101	High 40,4%	UNKNOWN	KRAS:c.35G>A, (p.Gly12Asp);58 %|	positive|TC<1% IC 10%	3.81	MSS
102	High 17,04%	UNKNOWN PRIMARY	STK11:c.291-1G>A, ();36 %|	positive|TC 15%, IC 10%	4.75	MSS
103	High 25,36%	UNKNOWN PRIMARY		negative|TC<1%, IC<1%	3.81	MSS
104	High 26.9 %	UNKNOWN PRIMARY	CDKN2A:c.330G>A, (p.Trp110Ter);49 %|PTEN:c.640C>T, (p.Gln214Ter);46 %|TERT:c.-124C>T, ();34 %|TP53:c.527G>T, (p.Cys176Phe);49 %|	negative|TC<1% IC<1%	4.77	MSS
105	High 28.78 %	UNKNOWN PRIMARY	TP53:c.395A>G, (p.Lys132Arg);37 %|	negative|TC <1% IC<1%	2.86	MSS
106	High 29,16%	UNKNOWN PRIMARY		negative|TC<1%, IC<1%	3.88	MSS
107	High 34.96 %	UNKNOWN PRIMARY	KRAS:c.34G>T, (p.Gly12Cys);21 %|BRAF:c.1396G>A, (p.Gly466Arg);31 %|KEAP1:c.1796C>A, (p.Ser599Ter);74 %|TP53:c.193A>T, (p.Arg65Ter);35 %|TP53:c.314G>T, (p.Gly105Val);32 %|	negative|TC <1% IC<1%	20.25	MSS
108	High 41,35%	UNKNOWN PRIMARY	NOTCH4:c.1210_1211delGAinsT, (p.Asp404LeufsTer34);47 %|	negative|TC<1%, IC<1%	2.86	MSS
109	High 19,26%	LIVER CANCER	TP53:c.641A>G, (p.His214Arg);38 %|RB1:c.763C>T, (p.Arg255Ter);39 %|	negative|TC<1%, IC<1%	6.65	MSS
110	High 33,71%	LIVER CANCER	KRAS:c.35G>A, (p.Gly12Asp);47 %|TP53:c.686_687delGT, (p.Cys229TyrfsTer10);24 %|FBXW7:c.1436G>A, (p.Arg479Gln);35 %|	negative|TC<1%, IC<1%	1.9	MSS
111	High 27,3%	CHONDROSARCOMA	IDH1:c.394C>G, (p.Arg132Gly);79 %|KRAS:c.57G>C, (p.Leu19Phe);41 %|	negative|TC<1%, IC<1%	1.89	MSS
112	High 91,2%	CHONDROSARCOMA	MLH1:c.1976G>C, (p.Arg659Pro);73 %|RB1:c.1848delA, (p.Gly617ValfsTer6);75 %|NOTCH2:c.2546_2547delAA, (p.Lys849ArgfsTer6);62 %|	negative|TC<1%, IC<1%	6.64	MSS
113	High 21.31 %	FOLLICULAR DENDRITIC CELL SARCOMA		negative|TC<1% IC<1%	2.89	MSS
114	High 33,52%	Leiomyosarcoma	SETD2:c.2101delA, (p.Ser701ValfsTer2);46 %|TP53:c.149_156delTTGAACAA, (p.Ile50MetfsTer4);39 %|TP53:c.501delG, (p.Gln167HisfsTer3);36 %|	negative|TC<1% IC<1%	6.88	MSS
115	High 39,07%	LEIOMYOSARCOMA	RB1:c.1072C>T, (p.Arg358Ter);25 %|RAD54L:c.2044C>T, (p.Arg682Ter);48 %|	negative|TC<1%, IC<1%	3.79	MSS
116	High 59,89%	LEIOMYOSARCOMA		positive|TC 2%, IC 20%	11.36	MSS
117	High 99%	LIPOSARCOMA	NF1:c.1466A>G, (p.Tyr489Cys);66 %|NF1:c.5902C>T, (p.Arg1968Ter);82 %|	positive|TC<1%, IC 15%	9.57	MSS
118	High 31.53%	MESENTERIC LEIOMYOSARCOMA	RB1:c.2516delT, (p.Phe839SerfsTer10);92 %|TP53:c.427G>A, (p.Val143Met);94 %|	negative|TC<1% IC<1%	10.54	MSS
119	High 20,05%	SARCOMA	IDH1:c.394C>T, (p.Arg132Cys);38 %|MUTYH:c.1437_1439delGGA, (p.Glu480del);81 %|KDM6A:c.646G>T, (p.Glu216Ter);74 %|MGA:c.3490G>T, (p.Glu1164Ter);36 %|	positive|TC<1%, IC 10%	5.68	MSS
120	High 43.78 %	SARCOMA		positive|TC 20% IC 10%	2.85	MSS
121	High 46,06%	SARCOMATOID CARCINOMA	KRAS:c.35G>C, (p.Gly12Ala);45 %|TP53:c.733G>T, (p.Gly245Cys);43 %|RB1:c.719-2A>G, ();53 %|CDH10:c.431C>A, (p.Ser144Ter);18 %|	positive|TC>50%, IC 10%	14.34	MSS
122	High 20.8 %	UTERINE LEIOMYOSARCOMA	FBXW7:c.137_140dup, (p.Gln48ThrfsTer12);89 %|TP53:c.818G>A, (p.Arg273His);91 %|	negative|TC <1% IC<1%	3.79	MSS
123	High 25.29%	Leiomyosarcoma	TP53:c.743G>A, (p.Arg248Gln);81 %|	negative|TC<1% IC<1%	0.95	MSS
124	High 18,15%	BRAIN TUMOR	TERT:c.-124C>T, ();18 %|	positive|TC<1%, IC 2%	6.66	MSS
125	High 20.19 %	BRAIN TUMOR	IDH1:c.395G>A, (p.Arg132His);43 %|TERT:c.-124C>T, ();49 %|	negative|TC <1% IC<1%	4.74	MSS
126	High 24,04%	BREAST CANCER	TP53:c.515T>A, (p.Val172Asp);66 %|	negative|CPS 7	4.74	MSS
127	High 49,77%	BREAST CANCER		positive|CPS 8	5.74	MSS
128	High 17,43%	BREAST CANCER		negative|CPS 8	4.76	MSS
129	High 20.88 %	BREAST CANCER	KDM5C:c.860C>A, (p.Ser287Ter);39 %|TP53:c.586C>T, (p.Arg196Ter);64 %|	positive|CPS 14	0.95	MSS
130	High 21,23%	BREAST CANCER	TP53:c.742C>T, (p.Arg248Trp);79 %|		0	MSS
131	High 21,35%	BREAST CANCER	TP53:c.524G>A, (p.Arg175His);52 %|	negative|CPS<1	14.42	MSS
132	High 26,3%	BREAST CANCER	PIK3CA:c.3139C>T, (p.His1047Tyr);21 %|PIK3CA:c.1633G>A, (p.Glu545Lys);23 %|ESR1:c.1613A>G, (p.Asp538Gly);33 %|KRAS:c.436G>A, (p.Ala146Thr);24 %|CDH1:c.2222_2223insT, (p.Leu741PhefsTer7);42 %|DPYD:c.1905+1G>A, ();70 %|KMT2C:c.1741C>T, (p.Gln581Ter);28 %|	-|CPS 1,7	10.43	MSS
133	High 36,16%	BREAST CANCER	TP53:c.916C>T, (p.Arg306Ter);23 %|	-|CPS <1	9.55	MSS
134	High 37.63 %	BREAST CANCER	MUTYH:c.536A>G, (p.Tyr179Cys);56 %|KMT2C:c.1544_1553del, (p.Met515AsnfsTer18);20 %|PTEN:c.464A>C, (p.Tyr155Ser);28 %|TP53:c.202G>T, (p.Glu68Ter);30 %|	positive|CPS 42	9.51	MSS
135	High 40,44%	BREAST CANCER	TP53:c.584T>C, (p.Ile195Thr);42 %|FGFR1:c.458-1G>C, ();12 %|		5.72	MSS
136	High 50,34%	BREAST CANCER	MUTYH :c.1228_1229insGG, (p.Glu410GlyfsTer43);32 %|TP53:c.592G>T, (p.Glu198Ter);78 %|	negative|CPS 0,8	22.13	MSS
137	High 58,3%	BREAST CANCER	PIK3CA:c.3140A>G, (p.His1047Arg);46 %|PTEN:c.654C>A, (p.Cys218Ter);76 %|	negative|CPS<1	14.19	MSS
138	High 60,28	BREAST CANCER	ESR1:c.1138G>C, (p.Glu380Gln);10 %|TSC1:c.2503-2A>T, ();20 %|JAK1:c.2403+1_2403+2insG, ();21 %|	-|CPS 26	3.79	MSS
139	High 33,96%	CERVICAL CANCER	MLH1:c.1975C>T, (p.Arg659Ter);17 %|DDX3X:c.1600C>T, (p.Arg534Cys);13 %|KMT2D:c.6334_6335insT, (p.Ala2112ValfsTer43);12 %|STAT5B:c.1433C>T, (p.Ala478Val);15 %|FBXW7:c.2050T>C, (p.Cys684Arg);15 %|TGFBR2:c.1684C>T, (p.Arg562Cys);17 %|	positive|CPS 26	11.56
140	High 19,35%	CHOLANGIOCARCINOMA	TP53:c.358A>T, (p.Lys120Ter);32 %|	positive|TC 15%, IC 5%	3.94	MSS
141	High 20,94	CHOLANGIOCARCINOMA	IDH1:c.395G>T, (p.Arg132Leu);40 %|	negative|TC<1%, IC<1%	4.75	MSS
142	High 20.56 %	CHOLANGIOCARCINOMA	IDH1:c.395G>T, (p.Arg132Leu);24 %|	positive|TC<1% IC 10%	3.79	MSS
143	High 28.25 %	CHOLANGIOCARCINOMA	DPYD:c.1905+1G>A, (splicing);52 %|		2.85	MSS
144	High 32.68 %	CHOLANGIOCARCINOMA	APC:c.3730C>T, (p.Gln1244Ter);62 %|TAP2:c.1705C>T, (p.Gln569Ter);79 %|TP53:c.375+1G>A, (splicing);68 %|	positive|TC <1% IC 3%	5.7	MSS
145	High 33.85 %	CHOLANGIOCARCINOMA		negative|TC<1% IC <1%	2.87	MSS
146	High 35,96%	CHOLANGIOCARCINOMA	IDH1:c.395G>T, (p.Arg132Leu);31 %|KRAS:c.35G>T, (p.Gly12Val);35 %|	positive|TC 20%, IC<1%	1.89	MSS
147	High 37,23	CHOLANGIOCARCINOMA	CTNNB1:c.100G>A, (p.Gly34Arg);54 %|TP53:c.743G>A, (p.Arg248Gln);69 %|ELF3:c.909_910insC, (p.Lys304GlnfsTer167);38 %|	negative|TC <1% IC<1%	7.58	MSS
148	High 37,59%	CHOLANGIOCARCINOMA		negative|TC<1%, IC<1%	2.86	MSS
149	High 56,14%	CHOLANGIOCARCINOMA	IDH1:c.394C>T, (p.Arg132Cys);19 %|FGFR2:c.799T>C, (p.Ser267Pro);31 %|MTOR:c.5930C>A, (p.Thr1977Lys);18 %|	negative|TC<1%, IC<1%	1.89	MSS
150	High 17.93 %	COLON CANCER	KRAS:c.35G>A, (p.Gly12Asp);34 %|APC:c.835-8A>G, (splicing);62 %|TP53:c.572_574delCTC, (p.Pro191del);44 %|	positive|TC <1% IC 5%	6.7	MSS
151	High 22,3%	COLON CANCER	APC:c.3925G>T, (p.Glu1309Ter);18 %|TP53:c.743G>A, (p.Arg248Gln);26 %|	positive|TC<1%, IC 10%	4.75	MSS
152	High 26.49 %	COLON CANCER	KRAS:c.35G>A, (p.Gly12Asp);26 %|APC:c.2626C>T, (p.Arg876Ter);36 %|	negative|TC<1% IC<1%	7.57	MSS
153	High 30,96%	COLON CANCER	APC:c.835-8A>G, ();19 %|SMAD4:c.1168G>T, (p.Glu390Ter);62 %|	positive|TC<1%, IC 10%	5.79	MSS
154	High 33,3%	COLON CANCER	APC:c.2469delA, (p.Pro824HisfsTer3);66 %|	negative|TC<1%, IC<1%	4.75	MSS
155	High 34,61%	COLON CANCER	KRAS:c.35G>A, (p.Gly12Asp);45 %|APC:c.4099C>T, (p.Gln1367Ter);37 %|PIK3R1:c.1476_1477delAA, (p.Lys492AsnfsTer3);19 %|TP53:c.742C>T, (p.Arg248Trp);41 %|	negative|TC<1%, IC<1%	1.95	MSS
156	High 37,61%	COLON CANCER	NF1:c.5158G>T, (p.Glu1720Ter);32 %|NF1:c.1466A>G, (p.Tyr489Cys);73 %|TP53:c.524G>A, (p.Arg175His);43 %|RNF43:c.913C>T, (p.Gln305Ter);36 %|	negative|TC<1%, IC<1%	3.78	MSS
157	High 39,09%	COLON CANCER	AMER1:c.1756C>T, (p.Arg586Ter);20 %|APC:c.1660C>T, (p.Arg554Ter);25 %|TP53:c.743G>A, (p.Arg248Gln);27 %|BRAF:c.1780G>A, (p.Asp594Asn);35 %|	negative|TC<1%, IC<1%		MSS
158	High 25,22%	COLORECTAL CANCER	NRAS:c.182A>G, (p.Gln61Arg);33 %|TP53:c.844C>T, (p.Arg282Trp);29 %|APC:c.3856G>T, (p.Glu1286Ter);24 %|APC:c.1327G>T, (p.Glu443Ter);24 %|	positive|TC<1%, IC 10%	8.93	MSS
159	High 35,95%	COLORECTAL CANCER	KRAS:c.35G>T, (p.Gly12Val);26 %|APC:c.4067C>A, (p.Ser1356Ter);47 %|TP53:c.586C>T, (p.Arg196Ter);46 %|	negative|TC<1% IC<1%	5.76	MSS
160	High 20,23%	COMBINED HEPATOCELLULAR CARCINOMA-CHOLANGIOCARCINOMA	KIT:c.1861G>A, (p.Ala621Thr);19 %|TP53:c.1000G>T, (p.Gly334Trp);20 %|	negative|TC<1%, IC<1%	5.67	MSS
161	High 19,76%	Endometrial Cancer	PTEN:c.741_742insA, (p.Pro248ThrfsTer5);20 %|PIK3CA:c.263G>A, (p.Arg88Gln);33 %|CTNNB1:c.110C>G, (p.Ser37Cys);23 %|	negative|TC<1% IC<1%	10.39	MSS
162	High 31.89 %	ENDOMETRIAL CANCER	PIK3CA:c.1633G>A, (p.Glu545Lys);82 %|TP53:c.817C>T, (p.Arg273Cys);72 %|	negative|TC<1% IC<1%	5.68	MSS
163	High 68%	ENDOMETRIAL CANCER	TP53:c.818G>A, (p.Arg273His);66 %|MUTYH:c.1187G>A, (p.Gly396Asp);48 %|KEAP1:c.1803delG, (p.Ser602ValfsTer70);59 %|	positive|TC<1%, IC 10%	1.9	MSS
164	High 18.17 %	ENDOMETRIAL GIST	KIT:c.1509_1510insGCCTAT, (p.Ala502_Tyr503dup);36 %|RB1:c.1615_1621delGAAGGCA, (p.Glu539ThrfsTer2);37 %|	positive|TC 10% IC 15%	6.64	MSS
165	High 18,44%	GASTRIC CANCER	APC:c.4547_4566del, (p.Ile1516LysfsTer10);50 %|TP53:c.822_823insTG, (p.Ala276ValfsTer70);18 %|	positive|CPS 68	13.47	MSS
166	High 22.29%	GASTRIC CANCER	KRAS:c.35G>A, (p.Gly12Asp);29 %|CDKN2A:c.238C>T, (p.Arg80Ter);22 %|SMAD4:c.585C>G, (p.Tyr195Ter);13 %|TP53:c.404G>T, (p.Cys135Phe);31 %|	positive|CPS 5,3	8.48	MSS
167	High 35,54%	GASTRIC CANCER	TP53:c.524G>A, (p.Arg175His);51 %|	positive|CPS 11	6.68	MSS
168	High 35,87%	GASTROESOPHAGEAL JUNCTION CA	TP53:c.991delC, (p.Gln331ArgfsTer14);34 %|	-|CPS <1	3.78	MSS
169	High 16,06%	GASTROINTENSTINAL STROMAL TUMOR	EPHA2:c.980-3C>A, (splicing);22 %|	negative|TC<1%, IC<1%	7.64	MSS
170	High 17.36 %	GASTROINTESTINAL STROMAL TUMOR	KIT:c.1673_1687del, (p.Lys558_Glu562del);40 %|KIT:c.2425T>G, (p.Cys809Gly);24 %|KIT:c.2466T>A, (p.Asn822Lys);22 %|		3.79	MSS
171	High 20.5 %	GASTROINTESTINAL STROMAL TUMOR	KIT:c.1669_1719del, (p.Trp557_Pro573del);44 %|KIT:c.1961T>C, (p.Val654Ala);41 %|MGA:c.2068C>T, (p.Gln690Ter);77 %|	negative|TC <1% IC<1%	1.89	MSS
172	High 38,25%	GASTROINTESTINAL STROMAL TUMOR	KIT:c.1676_1696del, (p.Val559_Asn566delinsAsp);46 %|KIT:c.2485G>C, (p.Ala829Pro);41 %|	negative|TC<1%, IC<1%	6.67	MSS
173	High 20,34%	GLIOBLASTOMA	TP53:c.930_931delCAinsT, (p.Asn311ThrfsTer34);55 %|TERT:c.-124C>T, ();44 %|	negative|TC<1%, IC<1%	2.88	MSS
174	High 27,2%	GLIOBLASTOMA	TP53:c.844C>T, (p.Arg282Trp);57 %|TERT:c.-124C>T, ();26 %|	negative|TC<1%, IC<1%	0	MSS
175	High 63.23%	GLIOBLASTOMA	TERT:c.-146C>T, ();29 %|	negative|TC<1% IC<1%	6.63	MSS
176	High 28,25%	LUNG		negative|TPS<1%	2.85	MSS
177	High 16,6%	LUNG CANCER	KRAS:c.38G>A, (p.Gly13Asp);30 %|STK11:c.923G>T, (p.Trp308Leu);49 %|	negative|TPS<1%	8.59	MSS
178	High 22,1%	LUNG CANCER	ERCC2:c.1703_1704delTT, (p.Phe568TyrfsTer2);52 %|	negative|TPS<1%	4.79	MSS
179	High 22,77%	LUNG CANCER	CTNNB1:c.1364G>A, (p.Gly455Asp);16 %|	negative|TPS<1%	1.9	MSS
180	High 22.9	Lung Cancer	RPL5:c.246delA, (p.Glu82AspfsTer7);36 %|	positive|>50%	3.8	MSS
181	High 26,78%	LUNG CANCER	KRAS:c.35G>A, (p.Gly12Asp);51 %|STK11:c.587G>T, (p.Gly196Val);57 %|PBRM1:c.139-1G>C, ();41 %|	negative|TPS<1%	9.67	MSS
182	High 28.46%	LUNG CANCER	RB1:c.690_691delAC, (p.Pro231SerfsTer9);88 %|PPP6C:c.642G>A, (p.Trp214Ter);46 %|NCOR1:c.3424G>T, (p.Gly1142Ter);47 %|TP53:c.469G>T, (p.Val157Phe);51 %|TP53:c.610G>T, (p.Glu204Ter);52 %|	negative|TPS <1%	7.59	MSS
183	High 28,96%	LUNG CANCER	SMAD4:c.400G>T, (p.Glu134Ter);32 %|TP53:c.260_261insC, (p.Ala88SerfsTer61);36 %|ARID2:c.4585G>T, (p.Gly1529Ter);41 %|RBM10:c.1213C>T, (p.Gln405Ter);41 %|	positive|TPS 30%	3.79	MSS
184	High 29,66%	LUNG CANCER	NRAS:c.182A>T, (p.Gln61Leu);41 %|SMARCA4:c.2017C>T, (p.Gln673Ter);48 %|CTNNB1:c.94G>C, (p.Asp32His);44 %|PTPRT:c.795_796delCCinsAA, (p.Tyr265Ter);33 %|XRCC2:c.39+1G>A, ();81 %|	negative|TPS<1%	14.24	MSS
185	High 33.53%	LUNG CANCER	TP53:c.477delC, (p.Met160TrpfsTer10);64 %|NOTCH1:c.541G>T, (p.Glu181Ter);77 %|NOTHC2:c.1282G>T, (p.Glu428Ter);48 %|KMT2D:c.3067C>T, (p.Gln1023Ter);29 %|	negative|TPS<1%	17.16	MSS
186	High 44,32%	LUNG CANCER	STK11:c.358G>T, (p.Glu120Ter);62 %|KMT2D:c.3962delG, (p.Gly1321AspfsTer9);38 %|	negative|TPS<1%	6.63	MSS
187	High 45%	LUNG CANCER	MGA:c.7396C>T, (p.Arg2466Ter);55 %|TP53:c.892G>T, (p.Glu298Ter);63 %|	positive|TPS>50%	4.82	MSS
188	High 47,29%	LUNG CANCER	TP53:c.859G>T, (p.Glu287Ter);37 %|CDKN2A:c.205G>T, (p.Glu69Ter);43 %|CUL4A:c.1530+3G>C, ();34 %|	positive|TPS>50%	8.52	MSS
189	High 50,43%	LUNG CANCER	TP53:c.466C>G, (p.Arg156Gly);71 %|TP53:c.814G>A, (p.Val272Met);77 %|NFE2L2:c.229G>A, (p.Asp77Asn);77 %|CDKN2A:c.213C>G, (p.Asn71Lys);41 %|	negative|TPS<1%	17.07	MSS
190	High 60,4%	LUNG CANCER	TP53:c.814G>T, (p.Val272Leu);68 %|SMARCA4:c.2124-2A>T, (splicing);65 %|	positive|TPS 30%	6.64	MSS
191	High 62,45%	LUNG CANCER	EGFR:c.2573T>G, (p.Leu858Arg);36 %|EGFR:c.2369C>T, (p.Thr790Met);20 %|EGFR:c.2152C>G, (p.Leu718Val);20 %|TP53:c.659A>G, (p.Tyr220Cys);32 %|		5.73	MSS
192	High 63.35 %	LUNG CANCER	EGFR:c.2303_2311dup, (p.Ser768_Asp770dup);27 %|PIK3CA:c.3140A>G, (p.His1047Arg);19 %|SMAD4:c.1054G>A, (p.Gly352Arg);18 %|TP53:c.1010G>T, (p.Arg337Leu);30 %|		5.69	MSS
193	High 40,96%	Metastatic Breast Cancer	FGFR1:c.458-1G>C, ();15 %|TP53:c.584T>C, (p.Ile195Thr);48 %|	-|	3.81	MSS
194	High 49,8%	METASTATIC BREAST CANCER	TP53:c.818G>A, (p.Arg273His); %|	positive|IC 25%	5.69	MSS
195	High 68.82 %	METASTATIC BREAST CANCER	ESR1:c.1607T>C, (p.Leu536Pro);44 %|GATA3:c.1224_1225insG, (p.Pro409AlafsTer99);57 %|	negative|CPS<1	3.96	MSS
196	High 16,63%	METASTATIC COLON CANCER	KRAS:c.38G>A, (p.Gly13Asp);52 %|APC:c.4348C>T, (p.Arg1450Ter);63 %|PIK3R1:c.1748_1749insA, (p.Trp583Ter);67 %|	negative|TC<1% IC<1%	8.56	MSS
197	High 49.5 %	METASTATIC COLON CANCER	APC:c.2704G>T, (p.Glu902Ter);38 %|SOX9:c.448G>T, (p.Glu150Ter);28 %|INPP4B:c.1181+2T>C, (splicing);21 %|TP53:c.844C>T, (p.Arg282Trp);42 %|	negative|TC<1% IC<1%	4.74	MSS
198	High 18,44%	METASTATIC LUNG CANCER	KRAS:c.34G>T, (p.Gly12Cys);20 %|	negative|TPS<1%	9.46	MSS
199	45	OVARIAN		-	3.8	MSS
200	19	OVARIAN	TP53:c.743G>A, (p.Arg248Gln);42 %|	-	3.8	MSS
201	High 22%	OVARIAN CANCER	TP53:c.802_803delAA, (p.Asn268GlnfsTer3);90 %|		4.74	MSS
202	High 39%	OVARIAN CANCER	MUTYH:c.536A>G, (p.Tyr179Cys);45 %|TP53:c.586C>T, (p.Arg196Ter);72 %|		4.74	MSS
203	High 39.86%	OVARIAN CANCER			1.9	MSS
204	High 16,9%	OVARIAN CANCER	TP53:c.856G>A, (p.Glu286Lys);16 %|	negative|TC<1%, IC<1%	3.79	MSS
205	High 27,31%	OVARIAN CANCER	TP53:c.273G>A, (p.Trp91Ter);63 %|	positive|TC 10%, IC 20%		MSS
206	High 34.83 %	OVARIAN CANCER	PTPRT:c.1098_1099delTGinsCT, (p.Glu367Ter);21 %|	negative|TC<1% IC <1%	7.59	MSS
207	High 35.42 %	OVARIAN CANCER		positive|TC 15% IC 5%	5.71	MSS
208	High 44%	OVARIAN CANCER	TP53:c.159G>A, (p.Trp53Ter);34 %|		3.8	MSS
209	High 46,06%	OVARIAN CANCER	TP53:c.578A>G, (p.His193Arg);59 %|	positive|TC<1%, IC 30%	1.96	MSS
210	High 48,02%	PROSTATE CANCER	KRAS:c.35G>A, (p.Gly12Asp);13 %|	negative|TC<1%, IC<1%	10.41	MSS
211	High 27,08%	RECTUM CANCER	NRAS:c.38G>A, (p.Gly13Asp);40 %|MUTYH:c.884C>T, (p.Pro295Leu);52 %|MUTYH:c.1187G>A, (p.Gly396Asp);49 %|BRAF:c.1790T>G, (p.Leu597Arg);44 %|APC:c.4634C>A, (p.Ser1545Ter);41 %|FBXW7:c.1670G>T, (p.Gly557Val);73 %|TP53:c.656_666del, (p.Tyr220Ter);42 %|TP53:c.817C>T, (p.Arg273Cys);40 %|	negative|TC<1%, IC<1%	27.79	MSS
212	Low 0%	METASTATIC PANCREATIC CANCER	KRAS:c.35G>T, (p.Gly12Val);11 %|	positive|TC<1% IC 2%	0	MSS
213	Low 1.59 %	METASTATIC PANCREATIC CANCER	KRAS:c.35G>T, (p.Gly12Val);45 %|TP53:c.342_343insG, (p.His115AlafsTer34);38 %|	positive|TC 25% IC <1%	5.69	MSS
214	Low 0%	PANCREATIC CANCER		negative|TC<1% IC<1%	2.85	MSS
215	Low 0%	PANCREATIC CANCER	CDKN2A:c.233_234delTC, (p.Leu78HisfsTer41);21 %|KRAS:c.34G>C, (p.Gly12Arg);10 %|	negative|TC<1%, IC<1%	0.97	MSS
216	Low 0%	PANCREATIC CANCER	KRAS:c.35G>A, (p.Gly12Asp);10 %|	negative|TC<1%, IC<1%	4.77	MSS
217	Low 0%	PANCREATIC CANCER	KRAS:c.34G>C, (p.Gly12Arg);6 %|TP53:c.766_767insA, (p.Thr256AsnfsTer8);6 %|	negative|TC<1% IC<1%	3.83	MSS
218	Low 0%	PANCREATIC CANCER	KRAS:c.35G>A, (p.Gly12Asp);6 %|TP53:c.817C>T, (p.Arg273Cys);6 %|	negative|TC<1% IC<1%	3.8	MSS
219	Low 0%	PANCREATIC CANCER	KRAS:c.34G>C, (p.Gly12Arg);16 %|SMAD4:c.1333C>T, (p.Arg445Ter);12 %|CDKN2A:c.196delC, (p.His66ThrfsTer80);10 %|TP53:c.112C>T, (p.Gln38Ter);12 %|	negative|TC<1% IC<1%	5.71	MSS
220	Low 0%	PANCREATIC CANCER	KRAS:c.34G>C, (p.Gly12Arg);7 %|	negative|TC<1%, IC<1%	0.95	MSS
221	Low 0%	PANCREATIC CANCER	KRAS:c.35G>A, (p.Gly12Asp);8 %|	negative|TC<1%, IC<1%	6.62	MSS
222	Low 0%	PANCREATIC CANCER	KRAS:c.183A>C, (p.Gln61His);10 %|TP53:c.378C>G, (p.Tyr126Ter);10 %|	negative|TC<1%, IC<1%	4.73	MSS
223	Low 0%	PANCREATIC CANCER	KRAS:c.35G>A, (p.Gly12Asp);11 %|CDC73:c.131+1G>T, (splicing);12 %|RBM10:c.2661delA, (p.Glu888LysfsTer24);12 %|CDKN1A:c.206_207insCG, (p.Leu71AlafsTer78);12 %|	positive|TC<1%, IC 5%	5.71	MSS
224	Low 0%	PANCREATIC CANCER	KRAS:c.35G>A, (p.Gly12Asp);21 %|TP53:c.722C>G, (p.Ser241Cys);20 %|SMAD4:c.1082G>A, (p.Arg361His);13 %|CDKN2A:c.311delT, (p.Leu104ArgfsTer42);21 %|	positive|TC 5%, IC<1%	4.75	MSS
225	Low 0%	PANCREATIC CANCER	KRAS:c.34G>C, (p.Gly12Arg);19 %|TP53:c.844C>T, (p.Arg282Trp);18 %|	negative|TC<1%, IC<1%	1.9	MSS
226	Low 0,79%	PANCREATIC CANCER	KRAS:c.35G>T, (p.Gly12Val);11 %|SMAD4:c.1066C>A, (p.Pro356Thr);15 %|TGFBR2:c.1115T>C, (p.Leu372Pro);23 %|	negative|TC<1%, IC<1%	3.8	MSS
227	Low 1.24 %	PANCREATIC CANCER	KRAS:c.35G>A, (p.Gly12Asp);17 %|TP53:c.423_424delCCinsG, (p.Cys141TrpfsTer29);25 %|	positive|TC 1% IC<1%	2.85	MSS
228	Low 1.64 %	PANCREATIC CANCER	KRAS:c.35G>A, (p.Gly12Asp);25 %|TP53:c.602_603insT, (p.Leu201PhefsTer8);22 %|	negative|TC <1% IC <1%	1.9	MSS
229	Low 2,19%	PANCREATIC CANCER	KRAS:c.35G>A, (p.Gly12Asp);19 %|TP53:c.524G>A, (p.Arg175His);21 %|SMAD4:c.133A>G, (p.Lys45Glu);20 %|TGFBR2:c.1232T>C, (p.Leu411Pro);18 %|	negative|TC<1%, IC<1%	4.74	MSS
230	Low 2,39%	PANCREATIC CANCER	KRAS:c.35G>A, (p.Gly12Asp);29 %|TP53:c.587G>C, (p.Arg196Pro);14 %|	positive|TC 10%, IC<1%	3.81	MSS
231	Low 2.42 %	PANCREATIC CANCER	KRAS:c.35G>A, (p.Gly12Asp);10 %|TP53:c.524G>A, (p.Arg175His);10 %|	negative|TC <1% IC<1%	0.95	MSS
232	Low 3,64%	PANCREATIC CANCER	KRAS:c.35G>A, (p.Gly12Asp);24 %|TP53:c.559+1G>A, ();29 %|	positive|TC<1% IC 2%	4.93	MSS
233	Low 5.33 %	PANCREATIC CANCER	KRAS:c.35G>T, (p.Gly12Val);22 %|RNF43:c.1204C>T, (p.Gln402Ter);19 %|TP53:c.455C>T, (p.Pro152Leu);28 %|	negative|TC <1% IC<1%	1.91	MSS
234	Low 5,52%	PANCREATIC CANCER	KRAS:c.35G>A, (p.Gly12Asp);20 %|	positive|TC 10%, IC 1%	5.7	MSS
235	Low 5.74 %	PANCREATIC CANCER	KRAS:c.35G>T, (p.Gly12Val);24 %|	negative|TC <1% IC<1%	4.76	MSS
236	Low 6.69 %	PANCREATIC CANCER	KRAS:c.35G>A, (p.Gly12Asp);36 %|TP53:c.42delG, (p.Ser15ValfsTer29);62 %|	negative|TC <1% IC<1%	4.73	MSS
237	Low 7,61%	PANCREATIC CANCER	KRAS:c.34G>C, (p.Gly12Arg);29 %|TP53:c.824G>A, (p.Cys275Tyr);25 %|	negative|TC<1%, IC<1%	2.85	MSS
238	Low 7,75%	PANCREATIC CANCER	KRAS:c.35G>A, (p.Gly12Asp);10 %|	negative|TC<1%, IC<1%	1.9	MSS
239	Low 8,65%	PANCREATIC CANCER	KRAS:c.35G>T, (p.Gly12Val);56 %|TP53:c.808T>C, (p.Phe270Leu);28 %|	positive|TC 30%, IC 5%	2.85	MSS
240	Low 9,41%	PANCREATIC CANCER	KRAS:c.35G>A, (p.Gly12Asp);9 %|TP53:c.713G>T, (p.Cys238Phe);8 %|	positive|TC 2%, IC<1%	1.99	MSS
241	Low 9.58 %	PANCREATIC CANCER	KRAS:c.35G>T, (p.Gly12Val);11 %|CDKN2A:c.150+1G>T, (splicing);16 %|	negative|TC <1% IC<1%	2.84	MSS
242	Low 10,09%	PANCREATIC CANCER	KRAS:c.35G>T, (p.Gly12Val);26 %|TP53:c.743G>A, (p.Arg248Gln);26 %|	positive|TC<1%, IC 2%	4.79	MSS
243	Low 11,06%	PANCREATIC CANCER	RAD51:c.817C>T, (p.Gln273Ter);46 %|KRAS:c.35G>A, (p.Gly12Asp);12 %|TP53:c.824_833del, (p.Cys275LeufsTer67);10 %|	negative|TC<1%, IC<1%	6.64	MSS
244	Low 11.11 %	PANCREATIC CANCER	KRAS:c.35G>A, (p.Gly12Asp);19 %|TP53:c.428T>C, (p.Val143Ala);25 %|TGFBR2:c.1558C>T, (p.Arg520Ter);23 %|RASA2:c.1359+2T>C, (splicing);68 %|	-|	4.73	MSS
245	Low 12,33%	PANCREATIC CANCER	KRAS:c.183A>T, (p.Gln61His);86 %|	negative|TC<1%, IC<1%	4.79	MSS
246	Low 13.64 %	PANCREATIC CANCER	KRAS:c.35G>T, (p.Gly12Val);18 %|TP53:c.380C>T, (p.Ser127Phe);23 %|	negative|TC <1% IC<1%	2.85	MSS
247	Low 15,76%	PANCREATIC CANCER	KRAS:c.35G>A, (p.Gly12Asp);26 %|DPYD:c.1905+1G>A, ();49 %|TP53:c.817C>T, (p.Arg273Cys);38 %|	negative|TC<1%, IC<1%	3.79	MSS
248	Low 6.35	PANCREATIC CANCER	KRAS:c.35G>A, (p.Gly12Asp);16 %|	negative|TC<1%, IC<1%	3.79	MSS
249	Low 11,56%	ADENOID CYSTIC CARCINOMA	PTCH1:c.38_62delinsTGC, (p.Arg13LeufsTer60);31 %|	negative|CPS <1, TPS<1%	3.81	MSS
250	Low 4,8%	AMPULLA OF VATER CARCINOMA	RB1:c.948delT, (p.Leu317PhefsTer15);51 %|CTNNB1:c.134C>T, (p.Ser45Phe);57 %|TP53:c.376-2A>C, ();91 %|	negative|TC<1% IC<1%	8.7	MSS
251	Low 0%	Biliary tract cancer		unknown negative|TC<1%, IC<1%	1.89	MSS
252	Low 0%	BLADDER CANCER		negative|TC<1% IC<1%	1.94	MSS
253	Low 14.46 %	DESMOPLASTIC SMALL ROUND CELL TUMOR	DPYD:c.1905+1G>A, (splicing);50 %|	positive|TC <1% IC 3%	2.86	MSS
254	Low 0%	EPITHELIOD HEMANGIOENDOTHELIOMA		negative|TC<1%, IC<1%	1.9	MSS
255	Low 11,09%	ESOPHAGEAL CANCER		positive|CPS 10	7.58	MSS
256	Low 5,72%	GALL BLADDER CANCER	TP53:c.618_619delGGinsA, (p.Asp207MetfsTer40);14 %|	negative|TC<1%, IC<1%	2.92	MSS
257	Low 3.81 %	HYPOPHARYNGEAL SQUAMOUS CELL CARCINOMA	CDKN2A:c.238C>T, (p.Arg80Ter);69 %|FBXW7:c.1513C>A, (p.Arg505Ser);11 %|PARP2:c.659_662delAAGA, (p.Lys220ArgfsTer8);42 %|TP53:c.817C>T, (p.Arg273Cys);35 %|TP53:c.919+1G>A, (splicing);18 %|	positive|CPS 24 TPS<1%	7.6	MSS
258	Low 2,55%	MERKEL CELL CARCINOMA		negative|	0.95	MSS
259	Low 8,12%	Metastatic Melanoma	GNAQ:c.626A>T, (p.Gln209Leu);43 %|NRAS:c.34G>T, (p.Gly12Cys);10 %|SF3B1:c.1874G>A, (p.Arg625His);45 %|	positive|TC<1% IC 10%	4.75	MSS
260	Low 1.99 %	METASTATIC THYROID CANCER	NRAS:c.182A>G, (p.Gln61Arg);27 %|	negative|TC<1% IC<1%	4.75	MSS
261	Low 2,5%	PAPILLARY THYROID CANCER	BRAF:c.1799T>A, (p.Val600Glu);40 %|	negative|TC<1%, IC<1%	6.68	MSS
262	Low 0%	PEComa	TP53:c.916C>T, (p.Arg306Ter);14 %|	negative|TC<1%, IC<1%	6.64	-
263	Low 2.71 %	PENILE CANCER	CDKN2A:c.238C>T, (c.238C>T);19 %|FAT1:c.1798C>T, (p.Gln600Ter);19 %|TERT:c.-146C>T, ();33 %|TP53:c.772G>T, (p.Glu258Ter);17 %|TP53:c.743G>A, (p.Arg248Gln);10 %|	positive|TC <1% IC 2%	4.74	MSS
264	Low 0%	THYROID CANCER	BRAF:c.1799T>A, (p.Val600Glu);7 %|PIK3CA:c.3140A>G, (p.His1047Arg);7 %|	positive|TC>50%, IC<1%	0.95	MSS
265	Low 0%	UNKNOWN PRIMARY	FANCE:c.1222C>T, (p.Gln408Ter);37 %|TP53:c.559+1G>C, ();23 %|	negative|TC<1%, IC<1%	3.79	MSS
266	Low 0 %	UNKNOWN PRIMARY	TP53:c.524G>A, (p.Arg175His);21 %|		5.69	MSS
267	Low 0,84%	UNKNOWN PRIMARY	TP53:c.993+1G>A, (splicing);33 %|FAT1:c.9813_9814delTG, (p.Ser3271ArgfsTer3);32 %|	negative|TC<1%, IC<1%	4.74	MSS
268	Low 1,04%	UNKNOWN PRIMARY	KRAS:c.35G>A, (p.Gly12Asp);17 %|TP53:c.796G>A, (p.Gly266Arg);10 %|	positive|TC 30%, IC<1%	7.56	MSS
269	Low 11,26%	UNKNOWN PRIMARY	BRAF:c.1799T>A, (p.Val600Glu);11 %|TP53:c.833C>T, (p.Pro278Leu);29 %|SMAD4:c.1082G>A, (p.Arg361His);13 %|FAS:c.397_398insG, (p.Phe133CysfsTer4);25 %|	negative|TC<1%, IC<1%	4.75	MSS
270	Low 12,68%	UNKNOWN PRIMARY	KRAS:c.183A>C, (p.Gln61His);66 %|TP53:c.524G>A, (p.Arg175His);71 %|CREBBP:c.5039_5041delCCT, (p.Ser1680del);25 %|	positive|CPS >70	4.47	MSS
271	Low 5,06%	Neurofibrosarcoma		negative|TC<1% IC<1%	2.86	MSS
272	Low 0%	LIVER CANCER	TP53:c.524G>A, (p.Arg175His);11 %|		6.65	MSS
273	Low 7,28%	LIVER CANCER		negative|TC<1%, IC<1%	2.87	MSS
274	Low 0.59 %	RENAL CANCER	MSH3:c.859delA, (p.Thr287LeufsTer21);10 %|		3.86	MSS
275	Low 3,2%	RENAL CANCER	SETD2:c.592C>T, (p.Gln198Ter);20 %|		6.69	MSS
276	Low 2.29 %	EWING SARCOMA		negative|TC<1% IC<1%	0.95	MSS
277	Low 0 %	GLIOSARCOMA	PTEN:c.790delA, (p.Met264CysfsTer2);18 %|	positive|TC<1% IC 1%	1.9	MSS
278	Low 14,02%	LEIOMYOSARCOMA	TP53:c.54_55insA, (p.Phe19IlefsTer10);70 %|TSHR:c.790C>T, (p.Pro264Ser);49 %|	negative|TC<1%, IC<1%	4.74	MSS
279	Low 0%	LIPOSARCOMA		negative|TC<1%, IC<1%	1.91	MSS
280	Low 14.35 %	LIPOSARCOMA	CREBBP:c.4666delC, (p.Leu1556Ter);23 %|	positive|TC 20% IC 5%	2.85	MSS
281	Low 1,53%	Myxoid Chondrosarcoma		negative|TPS<1%	1.93	MSS
282	Low 5.47 %	SARCOMA		negative|TC<1% IC<1%	0	MSS
283	Low 7,84%	SARCOMA		-|	1.9	MSS
284	Low 0 %	SYNOVIAL SARCOMA-		positive|TC<1% IC 10%	0.94	MSS
285	Low 0%	BLADDER CANCER		positive|CPS 11,7	6.62	MSS
286	Low 9,65%	BLADDER CANCER	TP53:c.844C>T, (p.Arg282Trp);10 %|PBRM1:c.3079C>T, (p.Arg1027Ter);20 %|CTNNB1:c.134C>T, (p.Ser45Phe);38 %|	negative|TC<1%, IC<1%	3.8	MSS
287	Low 14,62%	BRAIN CANCER	SLX4:c.3661_3662delGCinsT, (p.Ala1221CysfsTer67);12 %|	negative|TC<1%, IC<1%	2.89	MSS
288	Low 15,31%	BRAIN CANCER	PIK3CA:c.353G>A, (p.Gly118Asp);34 %|	positive|TC 2%, IC 10%	5.81	MSS
289	Low 5,57%	Brain Tumor	IDH1:c.395G>A, (p.Arg132His);48 %|FUBP1:c.286C>T, (p.Gln96Ter);93 %|TERT:c.-146C>T, ();55 %|	negative|TC<1% IC<1%	7.72	MSS
290	Low 8,59%	Brain Tumor	TERT:c.-124C>T, ();49 %|FBXW7:c.1693delG, (p.Val565PhefsTer13);41 %|	negative|TC<1% IC<1%	6.65	MSS
291	Low 9,76%	BRAIN TUMOR	NF1:c.8160+1G>T, (splicing);23 %|TERT:c.-124C>T, ();17 %|	positive|TC<20%, IC 2%	2.85	MSS
292	Low 13.58 %	BRAIN TUMOR	TERT:c.-124C>T, ();40 %|	positive|TC 10% IC10%	5.69	MSS
293	Low 0%	BREAST CANCER		negative|CPS<1	5.69	MSS
294	Low 7,69%	BREAST CANCER			2.86	MSS
295	Low 7,88%	BREAST CANCER			5.68	MSS
296	Low 10,81%	BREAST CANCER		-|CPS <1	1.92	MSS
297	Low 12,78%	BREAST CANCER		negative|IC<1%	2.85	MSS
298	Low 13.51 %	BREAST CANCER	ESR1:c.1613A>G, (p.Asp538Gly);25 %|		2.84	MSS
299	Low 7,97%	Ca COLON	MSH2:c.1147C>T, (p.Arg383Ter);33 %|ERBB2:c.2033G>A, (p.Arg678Gln);36 %|RNF43:c.1448delC, (p.Thr483ArgfsTer19);34 %|SDHA:c.985C>T, (p.Arg329Ter);33 %|TP53:c.524G>A, (p.Arg175His);34 %|CREBBP:c.5638C>T, (p.Gln1880Ter);14 %|	positive|TC<1% IC 20%	66.26	MSIH
300	Low 13.05 %	CERVICAL CANCER	FGFR3:c.742C>T, (p.Arg248Cys);46 %|KMT2D:c.16164C>G, (p.Tyr5388Ter);76 %|	negative|CPS<1	4.76	MSS
301	Low 0,55%	CHOLANGIOCACINOMA	PIK3CA:c.3140A>G, (p.His1047Arg);10 %|KEAP1:c.738_739insCACGCCTGCAT, (p.Asn251ThrfsTer30);10 %|	negative|TC<1%, IC<1%	2.83	MSS
302	Low 0%	Cholangiocarcinoma	KRAS:c.35G>A, (p.Gly12Asp);14 %|TP53:c.375+1G>T, ();14 %|	positive|TC<1% IC 2%	1.9	MSS
303	Low 0%	CHOLANGIOCARCINOMA	IDH1:c.394C>T, (p.Arg132Cys);2 %|	negative|TC<1% IC<1%	1.9	MSS
304	Low 0%	CHOLANGIOCARCINOMA	TP53:c.488A>G, (p.Tyr163Cys);15 %|	negative|TC<1%, IC<1%	3.85	MSS
305	Low 0%	CHOLANGIOCARCINOMA	ELF3:c.1094_1095dup, (p.Val366ArgfsTer82);10 %|	negative|TC<1%, IC<1%	13.37	MSS
306	Low 1.8 %	CHOLANGIOCARCINOMA	IDH1:c.394C>A, (p.Arg132Ser);13 %|	negative|TC <1% IC<1%	3.79	MSS
307	Low 8,44	CHOLANGIOCARCINOMA		negative|TC<1% IC<1%	4.77	MSS
308	Low 10.85 %	CHOLANGIOCARCINOMA	KRAS:c.57G>T, (p.Leu19Phe);25 %|KMT2D:c.941_942dup, (p.Trp315LeufsTer20);19 %|	positive|TC 10% IC<1%	11.47	MSS
309	Low 14,02%	CHOLANGIOCARCINOMA	PIK3CA:c.1634A>G, (p.Glu545Gly);32 %|	negative|TC<1%, IC<1%	2.84	MSS
310	Low 0%	COLON CANCER	SOX9:c.736C>T, (p.Gln246Ter);24 %|	negative|TC<1%, IC<1%	6.66	MSS
311	Low 0%	COLON CANCER	KRAS:c.35G>T, (p.Gly12Val);34 %|PIK3CA:c.1357_1364delinsAA, (p.Glu453_Leu455delinsLys);38 %|SMAD4:c.1067C>T, (p.Pro356Leu);55 %|APC:c.4459_4465del, (p.Thr1487TyrfsTer18);33 %|APC:c.2626C>T, (p.Arg876Ter);33 %|SOX9:c.1069C>T, (p.Gln357Ter);85 %|		5.73	MSS
312	Low 0 %	COLON CANCER	KRAS:c.35G>A, (p.Gly12Asp);10 %|PIK3CA:c.1633G>A, (p.Glu545Lys);9 %|APC:c.835-8A>G, (splicing);10 %|TBX3:c.303_304insC, (p.Asp102ArgfsTer9);12 %|	positive|TC 5% IC<1%	8.5	MSS
313	Low 7,93%	COLON CANCER	PIK3CA:c.1633G>A, (p.Glu545Lys);19 %|KRAS:c.35G>T, (p.Gly12Val);32 %|MTOR:c.7255G>A, (p.Glu2419Lys);29 %|APC:c.4348C>T, (p.Arg1450Ter);29 %|ELF3:c.461_462insT, (p.Asp155ArgfsTer6);25 %|	negative|TC<1%, IC<1%	5.69	MSS
314	Low 11.03 %	COLON CANCER	APC:c.847C>T, (p.Arg283Ter);29 %|APC:c.3956delC, (p.Pro1319LeufsTer2);19 %|TP53:c.824G>A, (p.Cys275Tyr);35 %|	positive|TC<1% IC 20%	9.49	MSS
315	Low 0%	Colorectal Cancer	KRAS:c.35G>A, (p.Gly12Asp);16 %|SMAD4:c.1082G>A, (p.Arg361His);17 %|PIK3CA:c.241G>A, (p.Glu81Lys);18 %|	negative|TC<1% IC<1%	7.08	MSS
316	Low 4,39%	COLORECTAL CANCER	KRAS:c.35G>A, (p.Gly12Asp);46 %|PIK3CA:c.1633G>A, (p.Glu545Lys);32 %|APC:c.835-8A>G, ();70 %|FBXW7:c.832C>T, (p.Arg278Ter);29 %|	positive|TC<1%, IC 5%	3.8	MSS
317	Low 5,81%	COLORECTAL CANCER	APC:c.4216C>T, (p.Gln1406Ter);40 %|APC:c.3184C>T, (p.Gln1062Ter);18 %|KRAS:c.35G>T, (p.Gly12Val);37 %|TP53:c.743G>A, (p.Arg248Gln);62 %|	negative|TC<1%, IC<1%	3.84	MSS
318	Low 9,48%	COLORECTAL CANCER	APC:c.4011_4012delGCinsTT, (p.Gln1338Ter);23 %|TP53:c.734G>T, (p.Gly245Val);13 %|	positive|TC<1% IC 30%	2.84	MSS
319	Low 14,43%	COLORECTAL CANCER	NRAS:c.35G>A, (p.Gly12Asp);28 %|APC:c.4251_4252insT, (p.Ile1418TyrfsTer5);27 %|APC:c.2626C>T, (p.Arg876Ter);28 %|BRAF:c.1406G>A, (p.Gly469Glu);43 %|TP53:c.949C>T, (p.Gln317Ter);35 %|	negative|	4.81	MSS
320	Low 0%	ENDOMETRIAL CANCER	MLH1:c.1546C>T, (p.Gln516Ter);26 %|PIK3R2:c.1117G>A, (p.Gly373Arg);11 %|PIK3R2:c.883C>T, (p.Gln295Ter);13 %|ZFHX3:c.5677_5678delAG, (p.Arg1893GlyfsTer35);26 %|RB1:c.1982G>A, (p.Arg661Gln );14 %|	positive|TC 30%, IC 20%	24.66	MSIH
321	Low 4,69%	ENDOMETRIAL CANCER	FANCC:c.844-1G>C, (splicing);65 %|TP53:c.536A>G, (p.His179Arg);26 %|FBXW7:c.1394G>A, (p.Arg465His);21 %|	positive|TC 2%, IC 30%	5.69	MSS
322	Low 6,32%	ENDOMETRIAL CANCER	AKT1:c.49G>A, (p.Glu17Lys);28 %|	negative|TC<1%, IC<1%	0.95	MSS
323	Low 11,45%	ENDOMETRIAL CANCER	TP53:c.743G>A, (p.Arg248Gln);87 %|	negative|TC<1% IC<1%	3.81	MSS
324	Low 3.69 %	ENDOMETRIAL SARCOMA	ESR1:c.1610A>C, (p.Tyr537Ser);38 %|		1.9	MSS
325	Low 0%	Gastric Cancer		positive|CPS 2%	2.88	MSS
326	Low 0%	GASTRIC CANCER	KRAS:c.34G>C, (p.Gly12Arg);10 %|	positive|CPS 48,5	1.93	-
327	Low 0%	GASTRIC CANCER		positive|CPS 38	2.89	MSS
328	Low 2.12 %	GASTRIC CANCER	TP53:c.809T>C, (p.Phe270Ser);32 %|	positive|CPS 7	5.76	MSS
329	Low 4,25%	GASTRIC CANCER		positive|CPS 13	6.63	MSS
330	Low 5,91%	GASTRIC CANCER	PIK3CA:c.353G>A, (p.Gly118Asp);66 %|TP53:c.438G>A, (p.Trp146Ter);87 %|	negative|CPS<1	12.39	MSS
331	Low 6.8 %	GASTRIC CANCER	CDH1:c.1569T>G, (p.Tyr523Ter);67 %|TGFBR2:c.1599+1_1599+2dup, (splicing);15 %|	positive|CPS 10,83	2.84	MSS
332	Low 15,6%	GASTRIC CANCER	TP53:c.920-2A>G, ();24 %|ZFHX3:c.9606_9611del, (p.Gln3203_Gln3204del);29 %|	positive|CPS 32	2.01	MSS
333	Low 0%	GASTROESOPHAGEAL CANCER	KRAS:c.34G>Α, (p.Gly12Ser);12 %|SMAD4:c.1081C>T, (p.Arg361Cys);10 %|TP53:c.743G>A, (p.Arg248Gln);15 %|	positive|CPS 21	3.79	MSS
334	Low 14.16 %	GASTROINTESTINAL STROMAL TUMOR	KIT:c.1509_1510insGCCTAT, (p.Ala502_Tyr503dup);44 %|MSH3:c.1644delA, (p.Gln549ArgfsTer6);52 %|	negative|TC <1% IC<1%	2.84	MSS
335	Low 0%	GLIOBLASTOMA		positive|TC<1%, IC 5%	0.96	MSS
336	Low 5,03%	GLIOBLASTOMA	PTEN:c.209_210ins, (p.Cys71Ter);16 %|TERT:c.-124C>T, (); %|	negative|TC<1%, IC<1%	1.9	MSS
337	Low 6,19%	GLIOBLASTOMA	NF1:c.8070C>G, (p.Tyr2690Ter);27 %|NF1:c.6852_6855delTTAC, (p.Tyr2285ThrfsTer5);28 %|FANCI:c.1597C>T, (p.Arg533Ter);50 %|HNF1A:c.864delG, (p.Pro291GlnfsTer51);65 %|PTEN:c.1003C>T, (p.Arg335Ter);40 %|TERT:c.-124C>T, ();33 %|PTPN11:c.179G>C, (p.Gly60Ala);24 %|	positive|TC >50% IC 10%	9.46	MSS
338	Low 6,94%	GLIOBLASTOMA	TERT:c.-124C>T, ();28 %|	positive|TC<1%, IC<1%	1.89	MSS
339	Low 7,99%	GLIOBLASTOMA	TERT:c.-124C>T, ();33 %|	negative|TC<1%, IC<1%	2.84	MSS
340	Low 8.02 %	GLIOBLASTOMA	PIK3CA:c.263G>A, (p.Arg88Gln);25 %|PIK3CA:c.1636C>G, (p.Gln546Glu);29 %|CDKN2A:c.330G>A, (p.Trp110Ter);44 %|NF1:c.4600C>T, (p.Arg1534Ter);20 %|TERT:c.-124C>T, ();15 %|	negative|TC <1% IC<1%	4.74	MSS
341	Low 8,95%	Glioblastoma	TERT:c.-146C>T, ();51 %|PTEN:c.70G>C, (p.Asp24His);82 %|	positive|TC 5%, IC<1%	6.68	MSS
342	Low 12,2	GLIOBLASTOMA	EGFR:c.1793G>T, (p.Gly598Val);96 %|CREBBP:c.4337G>A, (p.Arg1446His);32 %|SETD2:c.1177C>T, (p.Arg393Ter);32 %|TERT:c.-124C>T, ();12 %|	negative|TC<1% IC<1%	7.58	MSS
343	Low 14,29%	GLIOBLASTOMA		positive|TC 10%, IC<1%	0.95	MSS
344	Low 0%	LUNG CANCER	NF1:c.3465delC, (p.Asn1156ThrfsTer2);18 %|TP53:c.716A>G, (p.Asn239Ser);17 %|	negative|TPS<1%	7.65	MSS
345	Low 0%	Lung Cancer		negative|TPS<1%	2.85	MSS
346	Low 0%	LUNG CANCER			0.98	MSS
347	Low 0 %	LUNG CANCER	KRAS:c.35G>A, (p.Gly12Asp);19 %|BRAF:c.1741A>G, (p.Asn581Asp);17 %|ARID2:c.461C>A, (p.Ser154Ter);17 %|GNAS:c.602G>A, (p.Arg201His);15 %|	negative|TPS<1%	1.89	MSS
348	Low 0%	LUNG CANCER	EGFR:c.2573T>G, (p.Leu858Arg);11 %|TP53:c.473G>A, (p.Arg158His);10 %|	negative|TPS<1%	3.79	MSS
349	Low 0%	LUNG CANCER		negative|TPS<1%	1.9	MSS
350	Low 1,73%	LUNG CANCER	KRAS:c.35G>C, (p.Gly12Ala);16 %|U2AF1:c.101C>T, (p.Ser34Phe);13 %|	negative|IC<2%	1.9	MSS
351	Low 5,74%	LUNG CANCER		positive|TPS 90%	1.89	MSS
352	Low 6,46%	LUNG CANCER	CDK4:c.71G>T, (p.Arg24Leu);18 %|KRAS:c.35G>T, (p.Gly12Val);15 %|TP53:c.708C>A, (p.Tyr236Ter);15 %|YES1:c.306T>G, (p.Tyr102Ter);47 %|	negative|TPS<1%	8.81	MSS
353	Low 6,78%	LUNG CANCER	TP53:c.853G>T, (p.Glu285Ter);18 %|CDH10:c.2062C>T, (p.Arg688Ter);12 %|	positive|TPS>50%	6.71	MSS
354	Low 6.97 %	LUNG CANCER		positive|TPS 20%	1.89	MSS
355	Low 7,48%	LUNG CANCER		negative|TPS<1%	4.74	MSS
356	Low 8.65 %	LUNG CANCER	KRAS:c.34G>T, (p.Gly12Cys);35 %|SETD2:c.5071G>T, (p.Gly1691Ter);24 %|	negative|TPS<1%	14.25	MSS
357	Low 10%	LUNG CANCER	PMS1:c.793C>T, (p.Arg265Ter);42 %|XRCC2:c.487G>T, (p.Gly163Ter);25 %|TP53:c.492delG, (p.Lys164AsnfsTer6);16 %|SMARCA4:c.4767delC, (p.Phe1589LeufsTer39);17 %|	negative|TPS<1%	21.85	MSS
358	Low 12,74%	LUNG CANCER	KRAS:c.35G>A, (p.Gly12Asp);22 %|MEN1:c.1030C>T, (p.Gln344Ter);10 %|	negative|TPS<1%	8.53	MSS
359	Low 13,6%	LUNG CANCER	IDH1:c.395G>T, (p.Arg132Leu);17 %|RBM10:c.1014_1015delGCinsTT, (p.Gln339Ter);43 %|AURKA:c.508G>T, (p.Glu170Ter);17 %|	positive|TPS>50%	11.37	MSS
360	Low 14.17 %	LUNG CANCER	KRAS:c.34G>T, (p.Gly12Cys);13 %|SMARCA4:c.3277C>T, (p.Arg1093Ter);13 %|	negative|TPS<1%	4.74	MSS
361	Low 14,63	Lung Cancer	TP53:c.796G>T, (p.Gly266Ter);10 %|MAP2K1:c.171G>T, (p.Lys57Asn);11 %|DICER1:c.2650+3A>T, ();22 %|	negative|TPS<1%	17.37	MSS
362	Low 15.02 %	LUNG CANCER	MUTYH:c.1187G>A, (p.Gly396Asp);89 %|APC:c.2821G>T, (p.Glu941Ter);78 %|	negative|TPS <1%	1.93	MSS
363	Low 12.91 %	METASTATIC BREAST CANCER	ESR1:c.1138G>C, (p.Glu380Gln);45 %|KMT2C:c.10913C>A, (p.Ser3638Ter);78 %|ARID2:c.334G>T, (p.Glu112Ter);25 %|ACVR2A:c.1078-3C>G, (splicing);18 %|	-|CPS 7,3	16.19	MSS
364	Low 15%	Metastatic Breast Cancer	KRAS:c.34G>C, (p.Gly12Arg);37 %|BRAF:c.1390G>A, (p.Gly464Arg);18 %|TP53:c.782+2T>G, ();40 %|	negative|TC<1% IC<1%	3.79	MSS
365	Low 6.67 %	METASTATIC LUNG CANCER	KRAS:c.183A>T, (p.Gln61His);18 %|STK11:c.208G>T, (p.Glu70Ter);26 %|	negative|TPS<1%	15.22	MSS
366	Low 12,04%	OLIGODENDROGLIOMA	IDH2:c.514A>T, (p.Arg172Trp);45 %|CIC:c.3640C>T, (p.Arg1214Ter);96 %|ARID2:c.5371_5372delAA, (p.Lys1791GlufsTer3);48 %|TERT:c.-146C>T, ();80 %|	negative|TC<1%, IC<1%	3.82	MSS
367	Low 0%	OSTEORASCOMA		negative|TC<1%, IC<1%	5.77	MSS
368	Low 0%	Ovarian Cancer		negative|TC<1% IC<1%	3.89	MSS
369	Low 0%	OVARIAN CANCER	TP53:c.736A>G, (p.Met246Val);15 %|TP53:c.856G>A, (p.Glu286Lys);17 %|	negative|TC<1%, IC<1%	5.73	MSS
370	Low 0%	OVARIAN CANCER			4.81	MSS
371	Low 0%	OVARIAN CANCER	KRAS:c.34G>C, (p.Gly12Arg);10 %|PIK3CA:c.316G>T, (p.Gly106Cys);10 %|SMAD4:c.1081C>T, (p.Arg361Cys);13 %|TP53:c.470T>C, (p.Val157Ala);12 %|	positive|TC<1%, IC 10%	4.74	MSS
372	Low 0%	OVARIAN CANCER	NF1:c.289C>T, (p.Gln97Ter);11 %|TP53:c.754_756delCTCinsT, (p.Leu252TyrfsTer11);23 %|	positive|TC 2%, IC 40%	8.54	MSS
373	Low 0%	OVARIAN CANCER	KRAS:c.35G>A, (p.Gly12Asp);33 %|PIK3CA:c.1638G>C, (p.Gln546His);37 %|DPYD:c.1905+1G>A, ();33 %|PPP2R1A:c.770G>C, (p.Trp257Ser);26 %|	positive|TC<1%, IC 2%	1.9	MSS
374	Low 0%	OVARIAN CANCER	KRAS:c.35G>T, (p.Gly12Val);21 %|PIK3CA:c.1633G>A, (p.Glu545Lys);34 %|	negative|TC<1%, IC<1%	6.67	MSS
375	Low 5,01%	OVARIAN CANCER	EP300:c.5481delG, (p.Met1827IlefsTer79);15 %|TP53:c.991C>T, (p.Gln331Ter);48 %|	negative|TC<1% IC<1%	10.45	MSS
376	Low 15,21%	OVARIAN CANCER	ARID1B:c.4287T>A, (p.Tyr1429Ter);15 %|KRAS:c.35G>A, (p.Gly12Asp);34 %|	positive|TC 2% IC 30%	4.83	MSS
377	Low 0%	OVARIAN IMMATURE TERATOMA		negative|TC<1%, IC<1%	2.85	MSS
378	Low 1,62%	PROSTATE CANCER	CDK12:c.1282_1283insT, (p.Pro428LeufsTer2);23 %|CDK12:c.2419+2T>C, (splicing);51 %|FOXA1:c.754_762delAACATGTTC, (p.Asn252_Phe254del);39 %|	negative|TC<1%, IC<1%	6.63	MSS
379	Low 8,79%	PROSTATE CANCER	XRCC3:c.385C>T, (p.Gln129Ter);17 %|	positive|TC<1%, IC 2%	4.76	MSS
380	Low 9,48%	PROSTATE CANCER	ERG fusion	negative|TC<1% IC<1%	5.74	MSS
381	Low 13.33 %	PROSTATE CANCER		negative|TC<1% IC<1%	4.73	MSS
382	Low 0%	UROTHELIAL CANCER	KDM5C:c.3332_3335delACAG, (p.Asp1111AlafsTer35);10 %|		2.85	MSS
383	Low 0 %	UROTHELIAL CANCER	PBRM1:c.3801-1G>A, (splicing);24 %|	positive|IC 25%	14.21	MSS
384	Low 8,12%	UROTHELIAL CARCINOMA	NF2:c.260C>G, (p.Ser87Ter);25 %|TP53:c.853G>T, (p.Glu285Ter);25 %|	positive|IC 10%	7.68	MSS
385	Low 0%	CHOLANGIOCARCINOMA	KRAS:c.35G>T, (p.Gly12Val);20.27 %|TP53:c.365_366delTG, (p.Val122AspfsTer26);12.04 %|	negative|TC<1%, IC<1%	3.79	MSS
386	High 34,47	PANCREATIC CANCER	BRCA2:c.7868A>G, (p.His2623Arg);17 %|SMAD4:c.1140-2A>T, (splicing);17 %|	negative|TC<1% , IC<1%	6.63	MSS
387	High 27.32 %	ADRENAL GLAND METASTATIC CANCER	BRCA2 gene deletion|	negative|TC<1% IC<1%	0.96	MSS
388	High 35.89 %	TUBA CARCINOMA	BRCA1:c.4566C>A, (p.Tyr1522Ter);88 %|TP53:c.993+1G>T, (splicing);82 %|	positive|TC <1% IC 5%	7.63	MSS
389	High 28,08%	UNKNOWN PRIMARY	BRCA1:c.1415_1442del, (p.Pro472GlnfsTer3);24 %|TP53:c.626_627delGA, (p.Arg209LysfsTer6);60 %|FAT1:c.5578G>T, (p.Glu1860Ter);59 %|	negative|TC<1% IC<1%	4.76	MSS
390	Low 0%	UNKNOWN PRIMARY	BRCA2:c.6018_6019insT, (p.Thr2007TyrfsTer11);52 %|KRAS:c.35G>A, (p.Gly12Asp);8 %|TP53:c.920-1G>T, ();12 %|	positive|TC 20%, IC<1%	1.9	MSS
391	High 39.73 %	BREAST CANCER	BRCA2:c.4936G>T (p.Glu1646Ter)|; 30%|TP53:c.455delC, (p.Pro152ArgfsTer18);91 %|		1.9	MSS
392	High 45,56%	BREAST CANCER	BRCA2:c.3189_3192delGTCA, (p.Ser1064LeufsTer12);66 %|	-|CPS <1	5.67	MSS
393	High 49,52%	Breast Cancer	BRCA1:c.5017_5019delCAC, (p.His1673del);78 %|TP53:c.660T>G, (p.Tyr220Ter);72 %|	positive|CPS 4,5	7.59	MSS
394	Low 14.93 %	CHOLANGIOCARCINOMA	BRCA1:c.181T>G, (p.Cys61Gly);45 %|MAPK1:c.964G>A, (p.Glu322Lys);12 %|TP53:c.722C>T, (p.Ser241Phe);20 %|KMT2D:c.10446_10447insG, (p.Ser3483GlufsTer4);12 %|	negative|TC <1% IC<1%	1.9	MSS
395	High 21,73%	COLON CANCER	BRCA2:c.2339C>G (p.Ser780Ter); 70 %|BRAF:c.1799T>A, (p.Val600Glu);35 %|TP53:c.438G>A, (p.Trp146Ter);58 %|CTLA4:c.208C>T, (p.Arg70Trp);36 %|		4.74	MSS
396	Low 14,48%	COLON CANCER	BRCA2:c.7999delA (p.Ser2667AlafsTer6) 55%;- %|KRAS:c.38G>A, (p.Gly13Asp);29 %|TP53:c.818G>A, (p.Arg273His);38 %|APC:c.4459_4465delACTTTAT, (p.Thr1487TyrfsTer18);33 %|APC:c.2275delG, (p.Ala759ProfsTer2);25 %|SETD2:c.1177C>T, (p.Arg393Ter);36 %|	positive|TC<1%, IC 2%	10.43	MSS
397	Low 15.35 %	COLON CANCER	BRCA2 gene deletion, (); %|APC:c.1251delT, (p.Cys417TrpfsTer37);29 %|APC:c.4166_4167delCT, (p.Ser1389CysfsTer5);52 %|RAF1:c.776C>T, (p.Ser259Phe);41 %|MAP2K1:c.199G>A, (p.Asp67Asn);87 %|TP53:c.586C>T, (p.Arg196Ter);76 %|	positive|TC<1% IC 10%	4.73	MSS
398	High 69.24 %	ENDOMETRIAL STROMAL SARCOMA	BRCA2gene deletion, (); %|NF1:c.2325+1G>A, (splicing);81 %|	negative|TC<1% IC<1%	3.81	-
399	High 27,86%	LUNG CANCER	EGFR:c.2573T>G, (p.Leu858Arg);35 %|BRCA1:Exon 3-23 duplication; %|NF1:c.2990+1_2990+2insT, ();22 %|RBM10:c.2291delA, (p.Lys764ArgfsTer5);38 %|	negative|TPS<1%	6.65	MSS
400	Low 0%	LUNG CANCER	BRCA2:c.7868A>G, (p.His2623Arg);47 %|TP53:c.734G>T, (p.Gly245Val);10 %|	negative|TPS<1%	3.83	MSS
401	High 26.62 %	METASTATIC COLON CANCER	KRAS:c.34G>T, (p.Gly12Cys);33 %|BRCA2:c.6591_6592delTG, (p.Glu2198AsnfsTer4);14 %|APC:c.3956delC, (p.Pro1319LeufsTer2);67 %|	negative|TC<1% IC<1%	11.37	MSS
402	27	OVARIAN	BRCA1 exon 19 deletion|TP53:c.818G>A, (p.Arg273His);35 %	-
403	High 28%	OVARIAN CANCER	BRCA2:c.7980T>A, (p.Tyr2660Ter);16 %|TP53:c.1024C>T, (p.Arg342Ter);58 %|TP53:c.673-2A>G, (splice site);25 %|		5.7	MSS
404	High 32.7 %	OVARIAN CANCER	BRCA1:c.2019delA, (p.Glu673AspfsTer28);84 %|TP53:c.524G>A, (p.Arg175His);78 %|	positive|TC <1% IC 5%	4.75	MSS
405	High 39,61%	OVARIAN CANCER	BRCA1:c.2298delT, (p.Ser766ArgfsTer26);84 %|MUTYH:c.1187G>A, (p.Gly396Asp);54 %|TP53:c.613T>G, (p.Tyr205Asp);66 %|	positive|TC 30%, IC<5%	3.81	MSS
406	High 42,14%	OVARIAN CANCER	BRCA1:c.3756_3759delGTCT, (p.Ser1253ArgfsTer10);91 %|TP53:c.1045G>T, (p.Glu349Ter);60 %|CREBBP:c.5080G>T, (p.Glu1694Ter);35 %|SOX9:c.428G>T, (p.Trp143Leu);16 %|DNMT3A:c.1313A>T, (p.Asp438Val);47 %|	negative|TC<1%, IC<1%	4.76	MSS
